# Supplementary material for: High-Throughput Sequencing of the Expressed Torafugu (Takifugu rubripes) Antibody Sequences Distinguishes IgM and IgT Repertoires and Reveals Evidence of Convergent Evolution
Source: Front Immunol. 2018 Feb 21;9:251. doi: 10.3389/fimmu.2018.00251 (PMC5826340; doi:10.3389/fimmu.2018.00251)
Supplement: Supplementary file 1 [file Data_Sheet_1.FASTA]

>v1.1
GTGTTGATGCTCAGACTCTGACCCAGTCTGAACCAGTGGTCAAAAGACCTGGAGAATCTCACACACTGACCTGTTCAGCCTCTGGATTCACATTCAGCAGCTATGAAATGCACTGGGTCAGACAGGCTCCTGGAAAAGGACTGGAGTGGATCGCATATATCTACAGGAGTGGCAGCAGCCAGTACTACTCTGAGTCAGTCAAAGGCCGGTTTATCATCTCCAGAGACAACAACAGAGCACAGCTGAATCTGCAGATGAACAGCCTGAAGACTGAAGATTCTGCTGTTTATTATTGTGCTCGAGAG
>v1.2
GTGTTGATGCTCAGACTCTGACCCAGTCTGAACCAGTGGTTAAAAGACCTGGAGAATCTCACACACTGACCTGTTCAGCCTCTGGATTCACATTCAGCAGCTATGAGATGAACTGGGTCAGACAGGCTCCTGGAAAAGGACTGGAGTGGATCGCTTATATCAGCAGCAGTAGCAGCTACAAGTACTACTCTGAGTCAGTCAAAGGCCGGTTTATCATCTCCAGAGACGACAACAGAGCACAGCTGAATCTGCAGATGAACAGCCTGAAGACTGAAGATTCTGCTGTTTATTATTGTGCTCGAGAG
>v1.3
GTGTTGATGCTCAGACTCTGACCCAGTCTGAACCAGTGGTTAAAAGACCTGGAGAATCTCACACACTGACCTGTTCAGCCTCTGGATTCACATTCAGGAGCTACTGGATGGTCTGGGTCAGACAGGCTCCTGGAAAAGGACTGGAGTGGATCGCTTATATCAGCAGCGGCAGTGGCAGCAGCCAGTACTACTCTGAGTCAGTCAAAGGCCAGTTTATCATCTCCAGAGACAACAACAAAGCACAGCTGAATCTGCAGATGAACAGCATGAAGACTGAAGATTCTGCTGTTTATTATTGTGCTCGA
>v1.4
GTGTTGATGCTCAGACTCTGACCCAGTCTGAACCAGTGGTTAAAAGACCTGGAGAATCTCACACACTGACCTGTTCAGCCTCTGGATTCACTTTCAGCAGCTATGGGATGCACTGGGTCAGACAGGCTCCTGGAAAAGGACTGGAGTGGATCAGTCTCATTTACTATGATGGCAGCAACAAGTACTACTCTGAGTCAGTCAAAGGCCGGTTTCTCATCTCCAGAGACAACAACAGAGCACAGCTGAATCTGCAGATGAACAGCCTGAAGACTGAAGATTCTGCTGTTTATTATTGTGCTCGA
>v1.7
GTGTTGATGCTCAGACTCTGACCCAGTCTGAACCAGTGGTTAAAAGACCTGGAGAATCTCACACACTGACCTGTTCAGCCTCTGGATTCACATTCAGCAGCTACTACATGGCCTGGGTCAGACAGGCTCCTGGAAAAGGACTGGAGTGGATCGCTTATATCAGCAGCGGTGGGGGCAGCCAGTACTACTCTGAGTCAGTCAAAGGCCGGTTTATCATCTCCAGAGACAACAACAGAGCACAGCTGAATCTGCAGATGAACAGCCTGAAGACTGAAGATTCTGCTGCTTATTATTGTGCTCGAGAG
>v1.8
GTGTTGATGCTCAGACTCTGACCCAGTCTGAACCAGTGGTTAAAAGACCTGGAGAATCTCACACACTGACCTGTTCAGCCTCTGGATTCACATTCAGCAGCTACAACATGGCCTGGGTCAGACAGGCTCCTGGAAAAGGACTGGAGTGGATCAGTGCTATTAGTAATGGTGGCAGCAGCCAGTACTACTCTGAGTCAGTCAAAGGCCGGTTTATCATCTCCAGAGACAACAACAGAGCACAGCTGAATCTGCAGATGAACAGCCTGAAGACTGAAGATTCTGTTGTTTATTATTGTGCTCGATGG
>v1.12
GTGTTGATGCTCAGACTCTGACCCAGTCTGAACCAGTGGTTAAAAGACCTGGAGAATCTCACACACTGACCTGTTCAGCCTCTGGATTCACATTCAGTGACCACTACATGAACTGGGTCAGACAGGCTCCTGGAAAAGGACTGGAGTGGATCAGTGGTATCAGCAGCCCCAGTGGCAGCAACAAGCACTACTCAGAGTCAGTCAAAGGCCGGTTTATCATCTCCAGAGACAACAACAGAGCACAGCTGAATCTGCAGATGAACAGCCTGAAGACTGAAGATTCTGCTGTTTATTATTGTGCTCGATGG
>v1.13
GTGTTGATGCTCAGACTCTGACCCAGTCTGAACCAGTGGTTAAAAGACCTGGAGAATCTCACACACTGACCTGTTCAGCCTCTGGATTCACATTCAGCAGCTATGGGATGCACTGGGTCAGACAGGCTCCTGGAAAAGGACTGGAGTGGATCAGTCTTATTTACTATGATGGCAGCAACAAGTACTACTCTGAGTCAGTCAAAGGCCGGTTTCTCATCTCCAGAGACAACAACAGAGCACAGCTGAATCTGCAGATGAACAGCCTGAAGACTGAAGATTCTGCTGTTTATTATTGTGCTCGA
>v1.14
GTGTTGATGCTCAGACTCTGACCCAGTCTGAACCAGTGGTTAAAAGACCTGGGGAATCTCACACACTGACCTGTTCAGCCTCTGGATTCACATTCAGCAGCTACTGGATGGTCTGGGTCAGACAGGCTCCTGGAAAAGGACTGGAGTGGATCGCTTATATCACCACCAGTAGCAGCCCATACTACTCTGAGTCAGTCAAAGGCCGGTTTATCATCTCCAGAGACAACAACAGAGCACAGCTGAATCTGCAGATTAACAGCCTGAAGACTGAAGATTCTGCTGTTTATTATTGTGCTCGAGAG
>v1.15
GTGCTGATGCTCAGACTCTGACCCAGTCTGAACCAGTGCTTAAAAGACCTGGAGAATCTCACACACTGACCTGTTCAGCCTCTGGATTCACATTCCGCAGCTACTGGATGGACTGGGTCAGACAGGCTCCTGGAAAAGGACTGGAGTGGATCGCTTATATCAGCTACACCGATGGCAGCAACAAGTACTACTCTGAGTCAGTCAAAGGCCGGTTTATCATCTCCAGAGACAACAACAGAGCACAGCTGAATCTGCAGATGAACAGCCTGAAGACTGAAGATTCTGCTGTTTATTATTGTGCTCGAGAG
>v1.16
GTGTTGATGCTCAGACTCTGACCCAGTCTGAACCAGTGGTTAAAAGACCTGGAGAATCTCACACACTGACCTGTTCAGCCTCTGGATTCACATTCAGTGACGACTGGATGTACTGGGTCAGACAGGCTCCTGGAAAAGGACTGGAGTGGATCAGTGCTATCAGCAATGGTGGCAGCAGCACATACTACTCTGAGTCAGTCAAAGGCCGGTTTATCATCTCCAGAAACAACAACAGAGCACAGCTGAATCTGCAGATGAACAGCCTGAAGACTGAAGATTCTGCTGTTTATTATTGCGCTCGA
>v1.17
GTGTTGATGCTCAGACTCTGACCCAGTCTGAACCAGTGCTTAAAAGACCTGGAGAATCTCACACACTGACCTGTTCAGCCTCTGGATTCACGTTCAGCAGCTACTGGATGAACTGGGTCAGACAGGCTCCTGGAAAAGGACTGGAGTGGATCAGTGCTATCAGCACTGGCAGCAGCCAGTACTACACTGAGTCAGTCAAAGGCCGGTTTCTCATCTCCAGAGACAACAACAGAGCACAGCTGAATCTGCAGATGAACAGTCTGAAGACTGAAGATTCTGCTGTTTATTATTGTGCTCGA
>v1.18
GTGCTGATGCTCAGACTCTGACCCAGTCTGAACCAGTGCTTAAAAGACCTGGAGAATCTCACACACTGACCTGTTCAGCCTCTGGATTCACATTCAGCAGCTACTGGATGCACTGGGTCAGACAGGCTCCTGGAAAAGGACAGGAGTGGATCGCTTATATCAGCTACCCCAGTGGCAGCAAGAAGTACTACTCTGAGTCAGTCAAAGGCCGGTTTATCATCTCCAGAGACAACAACAGAGCACAGCTGAATCTGCAGATGAACAGCCTGAAGACTGAAGATTCTGCTGTTTTTTATTGTGCTCGA
>v1.21
GTGTTGATGCTCAGACTCTGACCCAGTCTGAACCAGTGGTTAAAAGACCTGGAGAATCTCACACACTGACCTGTTCAGCCTCTGGATTCACATTCAGTGACTATGGGATGCACTGGGTCAGACAGGTTCCTGGAAAAGGACTGGAGTGGATCGCTTATATCTACAGCAGTGGCAGCAGCCAGTACTACTCTGAGTCAGTCAAAGGCCGGTTTATCATCTCCAGAGACAACAACAGAGCACAGCTGAATCTGCAGATGAACAGCCTGAAGACTGAAGATTCTGCTGTTTATTATTGTGCTCGA
>v2.1
ATGTGAAGGGTGAACAGTTGACACAGCCAGCCTCTGTGACTGTGCAGCCAGGTCAGAGTCTGACCATCACCTGTCAGGTCTCTTATTCTCTCAGCAGCTACTGGACACACTGGATCAGACAGCCTGCAGGGAAAGGACTGGAGTGGATTGGACAGAAATATACTGGAGGCTCCTACTACAAAGATTCCCTGAAGAACAAGTTCAGCATCAGTTTAGACTCTTCCAGCAACACAGTGACTCTAAATGGAGTGAATGTGCAGCCTGAAGACACTGCTGTGTATTACTGTGCCGGA
>v2.2
GTGTGAAGTGTGAACAGTTGACACAGCCAGCCTCTGTGACTGTGCAGCCAGGTCAGCGTCTGACCATCACCTGTCAGGTCTCTTATTCTGTTAGCAGCTATTACACAAGCTGGATCAGACAGCCAGCAGGGAAAGGACTGGAGTGGATTGGGTGGAATAGTGTTGGATCCACCCCACGCTACAAAGCTTCCCTGAAGAACAAGTTCAGCATCAGTTTGGACTCTTCCAGCAACACAGTGACTCTAAATGGAGTGAATGTGCAGCCTGAAGACACTGCTGTGTATTACTGTGCCAGA
>v2.3
GTGTGAAGTGTGAACAGTTGACACAGCCAGCCTCTGTGACTGTGCAGCCAGGTCAGAGTCTGACAATCACCTGTCAGGTCTCTTATTCTGTTAGCAGCTACTGGACAGGCTGGATCAGACAGCCTGCAGGGAAAGGACTGGAGTGGATTGGAAATGGTGTTGGATCTAGCACATATTATAAAGCTTCCCTGAAGAACAAGTTCAGCATCAGTTTGGACTCTTCCAGCAACACAGTGACTCTAAATGGAGTGAATGTGCAGCCTGAAGACACTGCTGTGTATTACTGTGCCAGA
>v2.6
GTGTGAAGGGTGAACAGTTGACACAGCCAGCCTCTGTGACTGTGCAGCAAGGTCAGCGTCTGACCATCACCTGTCAGGTCTCTTATTCTGTTAGCAGCTACTGGACAGGCTGGATCAGACAGCCTGCAGGGAAAGGACTGGAGTTGATTGGATACCATCGTGTTGGATACACTCCATATTACAAAGCTTCCCTGAAGAACAAATTCAGCATCAGTTTGGACTCTTCCAGCAACACAGTGACTCTAAATGGAGTGAATGTGCAGCCTGAAGACACTGCTGTGTATTACTGTGCCAGA
>v2.7
GTGTGAAGGGTGAACAGTTGACACAGCCAGCCTCTGTGACTGTGCAGCCAGGTCAGCGTCTGACCATCACCTGTCAGGTCTCTTATTCTCTCAGCAGCTATGACACAAACTGGATTAGACAGCCTGCAGGGAAAGGACTGGAGTGGATTGGTGCACATCGTGTTGGATACAACCCAGTTTACAAAACCTCCCTGAAGAACAAGTTCAGCATCAGTTCGGACTCTTCCAGCAACACAGTGACTCTAAATGGAGTGAATGTGCAGCCTGAAGACACTGCTGTGTATTACTGTGCCAGA
>v2.8
GTGTGAAGTGTGAACAGTTGACACAGCCAGCCTCTGTGACTGTGCAGCCAGGTCAGCGTCTGACCATCACCTGCCAGGTCTCTTATTCTCTCAGCAGCTATGTTACAAGCTGGATCAGACAGCCTGCAGGGAAAGGACTGGAGTGGATTGGTGCACATCGTGTTGGATCCACCCCAAGCTACAAATCTACCCTGAAGAACAAGTTCAGCATCAGTTTGGAATCTTCCAGCAACACAGTGACTCTAAATGGAGTGAATGTGCAGCCTGAAGACACTGCTGTGTATTACTGTGCCAGA
>v2.9
GTGTGAAGTGTGAACAGTTGACACAGCCAGCCTCTGTGACTGTGCAGCCAGGTCAGAGTCTGACCATCACCTGTCAGGTCTCCTATTCTCTCAGCAGCTACTGGACACACTGGATCAGACAGCCTGCAGGGAAAGGACTGGAGTGGATTGGATGTAAATATACTGGAGCGTCCTACGACAAAGATTCCCTGAAGAACAAGTTCAGCATCAGTTTAGACTCTTCCAGCAACACAGTGACTCTAAATGGAGTGAATGTGCAGCCTGAAGACACTGCTGTGTATTACTGTGCCGGA
>v2.10
GTGTGAAGTGTGAACAGTTGACACAGCCAGCCTCTGTGACTGTGCAGCCAGGTCAGAGTCTGACCATCACCTGTCAGGTCTCTTATTCTGTTAGCAGCTATTACCCAACATGGATCATACAGCAGGCAGGAAAAAGAGGGGAGGAGATGGGAGGACATAGTTTTGGATACACCCCATATTACAAAGCTTCCCTGAAGAACAAGTTCAGCATCAGTTTAGACTCTTCCAGCAACACAGTGACTCTAAATGGAGTGAATGTGCAGCCTGAAGACACTGCTGTGTATTACTGTGCCAGA
>v2.11
GTGTGAAGTGTGAACAGTTGACACAGCCAGCCTCTGTGACTGTGCAGCCAGGTCAGCGTCTGACCATCACCTGTCAGGTCTCTTATTCTGTTAGCAGCCATCACACACACTGGATCAGACAGCCTGCAGGGAAAGGACTGGAGTGGATTGGTGCACATCGTGTAGGATACAACCCAATTTACAAAGCTTCCCTGCAGAACAAGTTCAGCATCAGTTTGGACTCTTCCAGCAACACAGTGACTCTAAATGGAGTGAATGTGCAGCCTGAAGACACTGCTGTGTATTACTGTGCCAGA
>v2.12
GTGTGAAGGGTGAACAGTTGACACAGCCAGCCTCTGTGACTGTGCAGCCAGGTCAGCGTCTGACCATCACCTGTCAGGTCTCTTATTCTCTCAGCAGCTATGCTACAAACTGGATCAGACAGCCTGCAGGGAAAGGACTGGATTGGATTGGATACAATTGTGCTGGATGCACCCCAAGCTACAAAGCTTCCCTGAAGAACAAGTTCAGCATCAGTTTAGACTCTTCCAGCAACACAGTGACTCTAAATGGAGTGAATGTGCAGCCTGAAGACACTGCTGTGTATTACTGTGCCAGA
>v2.15
GTGTGAAGTGTGAACAGTTGACACAGCCAGCGTCTGTGACTGTGCAGCCAAGTCAGCGTCTGACTATCACCTGTCAGGTCTCTTATTCTCTCAGCAGCTACTGGACAAGCTGGATCAGACAGCCTGCAGGGAAAGGACTGGAGTGGATTGGATGGAATAGTGTTGGATCCACCCCAAGCTACAAAGCTTCCCTGAAGAACAAGTTCAGCATCAGTTTAGACTCTTCCAGCAACACAGTGACTCTAAATGGAGTGAATGTGCAGCCTGAAGACACTGCTGTGTATTACTGTGCCAGA
>v2.16
GTGTGAAGGGTGAACAGTTGACACAGCCAGCCTCTGTGACTGTGCAGCCAGGTCAGAGTCTGACCATCACCTGTCAGTTCTCTTATTCTGTTAGCAGCTACTGGACAGGCTGGATCAGACAGCCTGCAGGGAAAGGACTGGAGTGGATTGGACAGGAATATACTGGAACCACCTACTACAAAGATTCCCTGAAGAACAAGTTCAGCATCAGTTCAGACTCTTCCAGCAACACAGTGACTCTAAATGGAGTGAATGTGCAGCCTGAAGACACTGCTGTGTATTACTGTGCCAGA
>v2.17
GTGTGAAGGGTGAACAGTTGACACAGCCAGCCTCTGTGACTGTGCAGCCAGGTCAGCGTCTGACCATCACCTGTCAGGTCTCTTATTCTGTTAGCAGCTATTACACAAGCTGGATCAGACAGCCTGCAGGGAAAGGACTGGAGTGGATTGGATGGAAATATACTGGAGGCTCCTACTACAAAGATTCCCTGAAGAACAAGTTCAGCATCAGTTTGGACTCTTCCAGCAACACAGTGACTCTAAATGGAGTGAATGTGCAGCCTGAAGACACTGCTGTGTATTACTGTGCCAGA
>v2.18
GTGTGAAGGGTGAACAGTTGACACAGCCAGCCTCTGTGACTGTGCAGCCAGGTCAGCGTCTGGCCATCACCTGTCAGGTCTCTTATTCTGTTAGCAGCTACTGGACAAGCTGGATCAGACAGCCTGCAGAGAAAGGACTGGAGTGGATTGGGTGGAATAGTGTTGGATACACCCCACGCTACAAAACCTCCCTGAAGAACAAGTTCAGCATCAGTTTAGACTCTTCCAGCAACACAGTGACTCTAAATGGAGCGAATGTGCAGCCTGAAGACACTGCTGTGTATTACTGTGCCAGA
>v2.19
GTGTGAAGTGTGAACAGTTGACACAGCCAGCCTCTGTGACTGTGCAGCCAGGTCAGAGTCTGACCATCACCTGTCAGGTCTCTTATTCTCTCAGCAGCTATTACACAAACTGGATCAGACAGCCTGCAGGTAAAGGACTGGAGTGGATTGGATGGCATTGTTTTGGATACAACCCAATTTACAAAGCTTCCCTGAAGAACAAGTTCATCATCAGTTCAGACCCTTCCAGCAACACAGTGACTCTAAATGGAGTCAATGTGCAGCCTGAAGACACTGCTGTGTATTACTGTGCCAGA
>v2.20
GTGTGAAGTGTGAACAGTTGACACAGCCAGCCTCTGTGACTGTGCAGCCAGGTCAGAGTCTGACCATCACCTGTCAGGTCTCTTATTCTCTCAGCAGCTACTGGACACACTGGATCAGACAGCCTGCAGGGAAAGGACTGGAGTGGATTGGATATAAATATACTGGAGGCTCCAACTACAAAGATTCCCTGAAGAACAAGTTCAGCATCAGTTTAGACTCTTCCAGCAACACAGTGACTCTAAATGGAGTGAATGTGCAGCCTGAAGACACTGCTGTGTATTACTGTGCCAGA
>v3.2
GTGTTTGGAGTGAAAGACTGGATCAGTCTCAGCCTGAAGTAAAAAGACCTGGAGAGACAGTGAAGATGTCCTGCACCATTTCAGGGTTTGACATGACCAGCTACTTTATCCACTGGATACGACAGAGACCAGGGAAAGCTCTGGAGTGGATCGGGAGGATGGATGCAATCTCTGATAGCTATGATTCAGATTCAGATTACGGTCCTTCAAACTCTGCTATCTATGGAAGCTCTTTCAAAAGTGGTTACGTGATGACTGAAGACATGTCCAGCAGCACTCAGTACCTGCAGATCAGCAGCCTGACAGCAGAGGATTCTGCTGTTTTCTTCTGTGCTCGAGAA
>v3.3
GTGTTTGGAGTGAAAGACTGGATCAGTCTCAGCCTGAAGTAAAAAGACCTGGAGAGACAGTGAAGATGTCCTGCACCATTTCAGAGTTTGACATGACCAGCTACTATATCCACTGGATACGACAGAGACCAGGGAAAGCTCTGGAGTGGATCGGGTTGATGAACGCAGGTTCAAACTCTGCTATCTATGGAAGCTCTTTCAAAAGTGGTTACGTGATGACTGAAGACGTGTCCAGCAGCACTCAGTACCTGCAGATCAGCAGCCTGACAGCAGAGGATTCTCCTGTTTTCTTCTGTGCTCGAGAA

>Dm1
GTATTATTATAGCTCTGGTTACAG
>Dm2
TAACAGTGGGAACA
>Dm3
TACTATAACTAC
>Dm4
TATATTTGGGGGATGGGG
>Dm5
GACTATAGCTGGAAC
>Dm6
TATACGGGGGTGGGG

>Dt
ATATTTTGGGCTGGC

>Jm1
TACTACGCATACTTTGACTACTGGGGGAAAGGAACAACAGTTACAGTAACATCT
>Jm2
TACTACTTTGACTACTGGGGGAAAGGAACCATGGTGACCGTCACATCA
>Jm3
TATGCTCTGGACTACTGGGGAAAAGGCACAAAGGTCACAGTGACATCA
>Jm4
TACGGCTTCGACTACTGGGGAAAAGGCACCACAGTAACCGTCAGCTCA
>Jm5
TACTATGAATTTGACTACTGGGGAAAGGGCACATCGGTGACTGTTTCGTCC

>Jt
TATTTTGACGTCTGGGGTAATGGAACTAAAGTCACAGTATCATCA
